# Supplementary material for: Ecological Interactions among Thrips, Soybean Plants, and Soybean Vein Necrosis Virus in Pennsylvania, USA
Source: Viruses. 2023 Aug 18;15(8):1766. doi: 10.3390/v15081766 (PMC10458877; doi:10.3390/v15081766)
Supplement: Supplementary file 1 [file viruses-15-01766-s001.zip]

Archive with 1 entries (1 files):
- viruses-2540061-supplementary.pdf
